# Supplementary material for: Derivatives of Pyridazine with Phenoxazine and 9,9-Dimethyl-9,10-dihydroacridine Donor Moieties Exhibiting Thermally Activated Delayed Fluorescence
Source: Materials (Basel). 2023 Feb 2;16(3):1294. doi: 10.3390/ma16031294 (PMC9919726; doi:10.3390/ma16031294)
Supplement: Supplementary file 1 [file materials-16-01294-s001.zip]

Archive with 1 entries (1 files):
- materials-2163712-supplementary.pdf
